# Supplementary material for: Specifications of standards in systems and synthetic biology: status and developments in 2021
Source: J Integr Bioinform. 2021 Oct 22;18(3):20210026. doi: 10.1515/jib-2021-0026 (PMC8573232; doi:10.1515/jib-2021-0026)
Supplement: Supplementary file 1 [file jib-18-20210026-s001.zip]

Archive with 1 entries (1 files):
- j_jib-2021-0026_suppl.cls
